# Supplementary material for: Multispectral Assessment of Sweet Pepper (Capsicum annuum L.) Fruit Quality Affected by Calcite Nanoparticles
Source: Biomolecules. 2021 Jun 3;11(6):832. doi: 10.3390/biom11060832 (PMC8227421; doi:10.3390/biom11060832)
Supplement: Supplementary file 1 [file biomolecules-11-00832-s001.zip]

Archive with 3 entries (3 files):
- Table S1_List of all analyzed properties.xlsx
- Table S2_ANOVA.xlsx
- Table S3_Differences among treatments within time x cultivar for all analyzed properties.xlsx
