# Supplementary material for: Multispectral Assessment of Sweet Pepper (Capsicum annuum L.) Fruit Quality Affected by Calcite Nanoparticles
Source: Biomolecules. 2021 Jun 3;11(6):832. doi: 10.3390/biom11060832 (PMC8227421; doi:10.3390/biom11060832)
Supplement: Supplementary file 1 [file biomolecules-11-00832-s001.zip › Table S1_List of all analyzed properties.xlsx]

## Sheet: List of analyzed properties
Supplementary Table 1. List of all analyzed properties
Properties	No.	Variable	Abbreviation/Symbol	Unit
Yield	1	Fruit weight	FWE	g
	2	Number of fruits per plant	FPP
	3	Yield	Y	t ha-1
Chemical fruit properties	4	Sugar content	SUG	% Brix
	5	Total organic acids' content	ACI	g L-1
	6	pH	pH
	7	Phosphorus	P	% DW
	8	Potassium	K	% DW
	9	Calcium	Ca	% DW
	10	Magnesium	Mg	% DW
	11	Iron	Fe	mg kg-1 DW
	12	Zinc	Zn	mg kg-1 DW
	13	Manganese	Mn	mg kg-1 DW
	14	Copper	Cu	mg kg-1 DW
	15	Nitrogen	N	% DW
Physical fruit properties	16	Fruit firmness	FFI	kg cm-2
	17	Pericarp thickness	PTH	mm
Morphological fruit properties	18	Convex hull	Hullp
	19	Fruit length	LEN	mm
	20	Fruit width	WD	mm
	21	Minimal circle diameeter	CirR	mm
	22	Minimal circle area	CirA	mm2
	23	Minimal rectangle area	Recta	mm2
Multispectral fruit properties	24	Hue	HUE	degree (°)
	25	Saturation	SAT
	26	Value	VAL
	27	SpcGreen	SpcGrn
	28	Reflectance in FarRed	FarRed
	29	Reflectance in Near infra-red	NIR
	30	Chlorophyll index	CHI
	31	Anthocyanin index	ARI
