# Supplementary material for: Multispectral Assessment of Sweet Pepper (Capsicum annuum L.) Fruit Quality Affected by Calcite Nanoparticles
Source: Biomolecules. 2021 Jun 3;11(6):832. doi: 10.3390/biom11060832 (PMC8227421; doi:10.3390/biom11060832)
Supplement: Supplementary file 1 [file biomolecules-11-00832-s001.zip › Table S2_ANOVA.xlsx]

## Sheet: Yield
Supplementary Table 2. Analysis of variance (ANOVA) for analyzed yield fruit properties of two sweet pepper cultivars CV1 ('Šorokšari') and CV2 ('Kurtovska kapija') treated with T1 (control), T2 (Eco Green, calcite nanoparticles lower concentration), T3 (Eco Green, calcite nanoparticles higher concentration) and T4 (Zeogreen+P, calcite-based foliar fertilizer) in H2 (second harvest at physiologic…
	Properties					No.	Variable	Abbr.	Unit		H2CV1 - second harvest, cultivar 1 (Šorokšari)
		FWE	FPP	Y		1	Fruit weight	FWE	g		H2CV2 - second harvest, cultivar 2 (Kurtovska kapija)
a) ANOVA	Cultivar	***	***	***		2	Number of fruits per plant	FPP
	Treatment	ns	ns	***		3	Yield per hectare	Y	t ha-1
	Cultivar x Treatment	ns	ns	*
b) Treatment across time x cultivar	H2CV1	***	ns	***
	H2CV2	ns	ns	*
ns - not statistically significant P > 0.05, *0.05 > P > 0.01, **0.01 > P > 0.001, *** < 0.001

## Sheet: Chemical fruit properties 
																	Supplementary Table 2. Analysis of variance (ANOVA) for analyzed physical and morphological fruit properties of two sweet pepper cultivars CV1 ('Šorokšari') and CV2 ('Kurtovska kapija') treated with T1 (control), T2 (Eco Green, calcite nanoparticles lower concentration), T3 (Eco Green, calcite nanoparticles higher concentration) and T4 (Zeogreen+P, calcite-based foliar fertilizer) in H1 (first ha…
		Properties													No	Variable	Abbr./Symbol	Unit		H1CV1 - first harvest, cultivar 1 (Šorokšari)
		SUG	ACI	pH	P	K	Ca	Mg	Fe	Zn	Mn	Cu	N		1	Sugar content	SUG	% Brix		H1CV2 - first harvest, cultivar 2 (Kurtovska kapija)
a) ANOVA	Cultivar	***	***	***	***	***	***	***	***	***	***	***	***		2	Total organic acids' content	ACI	g L-1		H2CV1 - second harvest, cultivar 1 (Šorokšari)
	Treatment	ns	ns	ns	**	*	ns	ns	***	***	*	***	***		3	pH	pH			H2CV2 - second harvest, cultivar 2 (Kurtovska kapija)
	Cultivar x Treatment	ns	ns	ns	***	**	***	***	***	***	***	***	***		4	Phosphorus	P	% DW
	Time	***	***	***	***	*	ns	***	ns	***	***	***	***		5	Potassium	K	% DW
	Cultivar x Time	***	***	ns	ns	ns	**	ns	ns	***	ns	ns	ns		6	Calcium	Ca	% DW
	Treatment x Time	ns	ns	ns	**	*	***	ns	***	*	ns	ns	**		7	Magnesium	Mg	% DW
	Cultivar x Treatment x Time	ns	ns	ns	***	ns	*	**	**	ns	ns	ns	***		8	Iron	Fe	mg kg-1 DW
b) Treatment across time x cultivar	H1CV1	ns	ns	ns	***	***	**	***	***	***	***	***	***		9	Zinc	Zn	mg kg-1 DW
	H1CV2	*	ns	ns	ns	ns	***	*	***	***	ns	**	***		10	Manganese	Mn	mg kg-1 DW
	H2CV1	ns	ns	ns	***	ns	***	***	***	***	***	***	***		11	Copper	Cu	mg kg-1 DW
	H2CV2	ns	ns	ns	*	ns	ns	ns	**	***	*	**	*		12	Nitrogen	N	% DW
ns - not statistically significant P > 0.05, *0.05 > P > 0.01, **0.01 > P > 0.001, *** < 0.001

## Sheet: Phys. and morph. properties 
Supplementary Table 2. Analysis of variance (ANOVA) for analyzed physical and morphological fruit properties of two sweet pepper cultivars CV1 ('Šorokšari') and CV2 ('Kurtovska kapija') treated with T1 (control), T2 (Eco Green, calcite nanoparticles lower concentration), T3 (Eco Green, calcite nanoparticles higher concentration) and T4 (Zeogreen+P, calcite-based foliar fertilizer) in H1 (first ha…
		Physical properties		Morphological properties							No.	Variable	Abbr.	Unit		H1CV1 - first harvest, cultivar 1 (Šorokšari)
		FFI	PTH	Hullp	LEN	WD	CirR	CirA	RECTA		1	Fruit firmness	FFI	kg cm-2		H1CV2 - first harvest, cultivar 2 (Kurtovska kapija)
a) ANOVA	Cultivar	**	***	***	***	**	***	***	***		2	Pericarp thickness	PTH	mm		H2CV1 - second harvest, cultivar 1 (Šorokšari)
	Treatment	ns	ns	ns	ns	ns	ns	ns	ns		3	Convex hull	Hullp			H2CV2 - second harvest, cultivar 2 (Kurtovska kapija)
	Cultivar x Treatment	*	ns	*	ns	ns	ns	ns	ns		4	Length	LEN	mm
	Time	***	***	***	ns	***	**	ns	***		5	Width	WD	mm
	Cultivar x Time	ns	***	***	***	ns	***	***	***		6	Minimal circle_radius	CirR	mm
	Treatment x Time	***	*	**	**	**	*	*	*		7	Minimal circle_area	CirA	mm2
	Cultivar x Treatment x Time	*	***	***	***	***	***	***	ns		8	Mininimal rectangle area	Recta	mm2
b) Treatment across time x cultivar	H1CV1	*	ns	ns	ns	ns	ns	ns	ns
	H1CV2	*	ns	ns	ns	ns	ns	ns	ns
	H2CV1	***	*	***	**	**	**	**	*
	H2CV2	ns	ns	***	*	*	*	*	ns
ns - not statistically significant P > 0.05, *0.05 > P > 0.01, **0.01 > P > 0.001, *** < 0.001

## Sheet: Multispectral fruit properties 
Supplementary Table 2. Analysis of variance (ANOVA) for analyed multispectral fruit properties of two sweet pepper cultivars CV1 ('Šorokšari') and CV2 ('Kurtovska kapija') treated with T1 (control), T2 (Eco Green, calcite nanoparticles lower concentration), T3 (Eco Green, calcite nanoparticles higher concentration) and T4 (Zeogreen+P, calcite-based foliar fertilizer) in H1 (first harvest at techo…
		Properties
		HUE	SAT	VAL	SpcGrn	FarRed	NIR	CHI	ARI		No	Variable	Abbr.	Unit		H1CV1 - first harvest, cultivar 1 (Šorokšari)
a) ANOVA	Cultivar	***	***	***	***	***	***	***	***		1	Hue	HUE	degree (°)		H1CV2 - first harvest, cultivar 2 (Kurtovska kapija)
	Treatment	ns	ns	ns	ns	ns	ns	ns	ns		2	Saturation	SAT			H2CV1 - second harvest, cultivar 1 (Šorokšari)
	Cultivar x Treatment	ns	ns	*	ns	**	ns	ns	ns		3	Value	VAL			H2CV2 - second harvest, cultivar 2 (Kurtovska kapija)
	Time	***	***	ns	***	ns	***	***	***		4	SpcGreen	SpcGrn
	Cultivar x Time	***	***	***	***	***	***	***	***		5	FarRed	FarRed
	Treatment x Time	ns	ns	ns	ns	ns	ns	ns	ns		6	Near infra-red	NIR
	Cultivar x Treatment x Time	*	***	***	***	***	ns	*	***		7	Chlorophyll index	CHI
b) Treatment across time x cultivar	H1CV1	ns	ns	ns	ns	ns	ns	ns	ns		8	Anthocyanin index	ARI
	H1CV2	ns	ns	ns	ns	*	ns	*	ns
	H2CV1	*	ns	***	*	***	ns	*	***
	H2CV2	ns	*	***	*	***	ns	*	*
ns - not statistically significant P > 0.05, *0.05 > P > 0.01, **0.01 > P > 0.001, *** < 0.001
