# Supplementary material for: Multispectral Assessment of Sweet Pepper (Capsicum annuum L.) Fruit Quality Affected by Calcite Nanoparticles
Source: Biomolecules. 2021 Jun 3;11(6):832. doi: 10.3390/biom11060832 (PMC8227421; doi:10.3390/biom11060832)
Supplement: Supplementary file 1 [file biomolecules-11-00832-s001.zip › Table S3_Differences among treatments within time x cultivar for all analyzed properties.xlsx]

## Sheet: Yield
Supplementary Table 3. Differences among treatments within time x cultivar for yield
Time	Cultivar	Treatment	FFW	FPP	Y		No.	Variable	Abbr.	Unit		H1 - first harvest
H2	CV1	T1	174.53 A	8.58 A	42.93 A		1	Fruit weight	FWE	g		H2- second harvest
		T2	172.75 A	9.08 A	48.32 A		2	Number of fruits per plant	FPP			CV1 - cultivar 1 (Šorokšari)
		T3	146.28 B	9.33 A	33.79 B		3	Yield per hectare	Y	t ha-1		CV2 - cultivar 2 (Kurtovska kapija)
		T4	163.27 AB	9.42 A	46.03 A							T1 - control
	CV2	T1	83.45 A	14.08 A	33.41 AB							T2 - Eco Green, lower concentration
		T2	85.17 A	12.50 A	31.06 AB							T3 - Eco Green, higher concentration
		T3	81.43 A	11.50 A	28.48 B							T4 - Zeogreen+P
		T4	82.39 A	13.33 A	35.94 A
Differences among treatments within time x cultivar were tested by Tukey's HSD
significant differences are indicated with different upper case letters

## Sheet: Chemical fruit properties
Supplementary Table 3. Differences among treatmants within time x cultivar for chemical fruit properties
Time	Cultivar	Treatment	SUG	ACI	pH	P	K	Ca	Mg	Fe	Zn	Mn	Cu	N		No	Variable	Abbr./Symbol	Unit		H1 - first harvest
H1	CV1	T1	5.00 A	0.92 A	5.82 A	0.47 B	3.53 B	0.16 B	0.16 B	75.13 D	20 C	14.00 C	15.97 B	3.39 C		1	Sugar content	SUG	% Brix		H2- second harvest
		T2	5.07 A	0.80 A	5.78 A	0.55 A	4.99 A	0.17 B	0.19 A	91.53 B	25.93 B	15.77 B	19.53 A	3.73 B		2	Total organic acids' content	ACI	g L-1		CV1 - cultivar 1 (Šorokšari)
		T3	5.20 A	0.88 A	5.81 A	0.54 A	5.46 A	0.16 B	0.19 A	84.73 C	28.33 A	17.63 A	20.93 A	3.94 A		3	pH	pH			CV2 - cultivar 2 (Kurtovska kapija)
		T4	4.90 A	0.86 A	5.85 A	0.55 A	5.34 A	0.18 A	0.19 A	98.2 A	29.43 A	15.33 BC	20.63 A	3.66 B		4	Phosphorus	P	% DW		T1 - control
	CV2	T1	6.23 AB	1.27 A	5.65 A	0.40 A	3.54 A	0.11 B	0.14 A	74.17 A	25.9 A	11.33 A	14.57 A	2.89 A		5	Potassium	K	% DW		T2 - Eco Green, lower concentration
		T2	6.87 AB	1.34 A	5.78 A	0.36 A	3.25 A	0.10 B	0.12 B	61.2 B	20.93 B	10.30 A	11.83 B	2.57 B		6	Calcium	Ca	% DW		T3 - Eco Green, higher concentration
		T3	5.93 B	1.01 A	5.67 A	0.38 A	3.53 A	0.14 A	0.13 AB	64.17 B	24.2 A	10.20 A	13.37 AB	2.55 B		7	Magnesium	Mg	% DW		T4 - Zeogreen+P
		T4	7.13 A	1.38 A	5.76 A	0.38 A	3.58 A	0.11 B	0.13 AB	62.47 B	24.43 A	10.47 A	13.83 A	2.61 B		8	Iron	Fe	mg kg-1 DW
H2	CV1	T1	6.40 A	1.97 A	5.19 B	0.43 B	4.43 A	0.16 C	0.16 CB	74.1 C	19.33 C	14.77 B	15.67 B	3.05 B		9	Zinc	Zn	mg kg-1 DW
		T2	6.17 A	1.94 A	5.30 AB	0.51 A	5.24 A	0.20 A	0.19 A	95.2 A	23.9 B	17.30 A	18.93 A	3.33 A		10	Manganese	Mn	mg kg-1 DW
		T3	5.90 A	1.68 A	5.44 A	0.45 B	4.85 A	0.17 BC	0.18 AB	88.63 B	27.5 A	17.83 A	20.20 A	3.10 B		11	Copper	Cu	mg kg-1 DW
		T4	6.17 A	1.85 A	5.32 AB	0.38 C	4.60 A	0.18 B	0.15 C	90.77 B	26.93 A	16.37 A	19.63 A	2.98 B		12	Nitrogen	N	% DW
	CV2	T1	9.47 A	3.10 A	5.17 A	0.28 B	3.09 A	0.11 A	0.12 A	66.2 A	23.43 A	11.93 A	13.10 A	2.08 A
		T2	10.00 A	3.17 A	5.20 A	0.28 B	3.12 A	0.11 A	0.11 A	64.03 AB	18.5 B	10.40 A	11.23 B	2.24 A
		T3	10.09 A	3.66 A	5.20 A	0.28 B	2.97 A	0.11 A	0.12 A	65.7 A	19.33 B	10.47 A	11.90 AB	2.16 A
		T4	9.80 A	3.06 A	5.12 A	0.32 A	2.92 A	0.11 A	0.12 A	60.5 B	19.43 B	11.03 A	13.30 A	2.08 A
Differences among treatments within time x cultivar were tested by Tukey's HSD
significant differences are indicated with different upper case letters

## Sheet: Phys. and morph. properties 
Supplementary Table 3. Differences among treatments within time x cultivar for physical and morphological fruit properties
Time	Cultivar	Treatment	PFI	PTH	Hullp	LEN	WD	CirR	CirA	Recta		No.	Variable	Abbr.	Unit		H1 - first harvest
H1	CV1	T1	19.38 AB	4.29 A	55.80 A	84.90 A	56.85 A	44.86 A	6404.39 A	4825.48 A		1	Fruit firmness	FFI	kg cm-2		H2- second harvest
		T2	20.07 AB	3.48 A	60.57 A	73.97 A	63.62 A	40.38 A	4692.92 A	4920.44 A		2	Pericarp thickness	PTH	mm		CV1 - cultivar 1 (Šorokšari)
		T3	17.00 B	3.91 A	56.08 A	97.70 A	55.95 A	50.82 A	8493.89 A	5332.92 A		3	Convex hull	Hullp			CV2 - cultivar 2 (Kurtovska kapija)
		T4	22.03 A	4.19 A	57.53 A	89.88 A	61.09 A	47.77 A	7266.33 A	5497.85 A		4	Length	LEN	mm		T1 - control
	CV2	T1	18.29 AB	2.97 A	44.80 A	145.04 A	48.03 A	73.71 A	17412.00 A	6989.31 A		5	Width	WD	mm		T2 - Eco Green, lower concentration
		T2	21.69 A	2.78 A	42.13 A	139.97 A	48.26 A	71.05 A	16026.00 A	6788.32 A		6	Minimal circle_radius	CirR	mm		T3 - Eco Green, higher concentration
		T3	17.05 AB	3.06 A	44.60 A	149.24 A	47.31 A	75.55 A	18018.00 A	7063.44 A		7	Minimal circle_area	CirA	mm2		T4 - Zeogreen+P
		T4	15.64 B	2.86 A	46.40 A	140.73 A	48.99 A	71.52 A	16285.00 A	6917.35 A		8	Mininimal rectangle area	Recta	mm2
H2	CV1	T1	20.64 C	6.44 B	62.87 A	97.87 AB	85.13 A	53.23 AB	8934.21 AB	8347.93 A
		T2	23.96 CB	7.72 A	49.53 C	126.57 A	65.52 C	65.51 A	13816.00 A	8039.39 A
		T3	29.48 A	6.63 AB	52.73 CB	126.60 A	70.28 BC	65.65 A	13956.00 A	8672.2 A
		T4	27.87 AB	6.41 B	58.53 B	90.57 B	81.99 AB	50.12 B	7919.17 B	7450.39 A
	CV2	T1	21.73 A	5.23 A	49.33 BC	136.69 A	64.65 AB	70.49 A	15836.00 A	8817.59 A
		T2	20.63 A	4.49 A	56.79 AB	114.19 A	73.94 A	60.73 A	12006.00 A	8171.23 A
		T3	22.21 A	5.24 A	59.40 A	110.31 A	74.38 A	58.45 A	11224.00 A	7948.76 A
		T4	23.19 A	5.17 A	44.33 C	136.97 A	59.25 B	70.88 A	15845.00 A	8112.54 A
Differences among treatments within time x cultivar were tested by Tukey's HSD
significant differences are indicated with different upper case letters

## Sheet: Multispectral fruit properties 
Supplementary Table 3. Differences among treatments within time x cultivar for multispectral fruit properties
Time	Cultivar	Treatment	HUE	SAT	VAL	SpcGrn	FarRed	NIR	CHI	ARI		No	Variable	Abbr.		Unit		H1 - first harvest
H1	CV1	T1	58.93 A	0.64 A	0.56 A	19032.00 A	25760 A	30504 A	0.18A	0.52 A		1	Hue	HUE		degree (°)		H2- second harvest
		T2	60.60 A	0.67 A	0.56 A	18148.00 A	25339 A	31059 A	0.23 A	0.47 A		2	Saturation	SAT				CV1 - cultivar 1 (Šorokšari)
		T3	58.00 A	0.64 A	0.52 A	18400.00 A	25696 A	30651 A	0.19 A	0.83 A		3	Value	VAL				CV2 - cultivar 2 (Kurtovska kapija)
		T4	60.88 A	0.65 A	0.53 A	17918.00 A	25313 A	31901 A	0.28 A	0.59 A		4	SpcGreen	SpcGrn				T1 - control
	CV2	T1	87.21 A	0.78 A	0.21 A	8257.13 A	18081 A	45543 A	1.55 AB	3.25 A		5	FarRed	FarRed				T2 - Eco Green, lower concentration
		T2	87.20 A	0.76 A	0.21 A	8018.87 A	18151 A	46269 A	1.58 A	3.49 A		6	Near infra-red	NIR				T3 - Eco Green, higher concentration
		T3	83.59 A	0.76 A	0.23 A	8847.73 A	19576 A	46214 A	1.39 B	3.23 A		7	Chlorophyll index	CHI				T4 - Zeogreen+P
		T4	85.81 A	0.78 A	0.22 A	8515.13 A	18781 A	46115 A	1.48 AB	3.17 A		8	Anthocyanin index	ARI
H2	CV1	T1	19.08 A	0.90 A	0.53 A	4434.07 A	23493 AB	23006 A	0.01 C	5.79 C
		T2	10.67 A	0.86 A	0.31 C	1535.80 A	22051 BC	22964 A	0.05 B	9.78 A
		T3	12.33 A	0.85 A	0.35 BC	2061.07 A	21738 C	23808 A	0.12 A	8.79 AB
		T4	18.29 A	0.87 A	0.46 AB	4706.07 A	23689 A	23484 A	0.01 C	7.09 BC
	CV2	T1	9.65 A	0.83 AB	0.25 B	1445.27 AB	20551 B	23433 A	0.16 A	9.83 A
		T2	11.41 A	0.88 A	0.41 A	2450.53 AB	23144 A	23828 A	0.05 B	8.53 AB
		T3	16.96 A	0.86 AB	0.43 A	4662.73 A	23079 A	23723 A	0.04 B	7.29 B
		T4	11.09 A	0.82 B	0.21 B	1292.4 B	20475 B	23562 A	0.17 A	9.90 A
Differences among treatments within time x cultivar were tested by Tukey's HSD
significant differences are indicated with different upper case letters
